# Supplementary material for: Estimation of lung cancer risk using homology-based emphysema quantification in patients with lung nodules
Source: PLoS One. 2019 Jan 22;14(1):e0210720. doi: 10.1371/journal.pone.0210720 (PMC6342309; doi:10.1371/journal.pone.0210720)
Supplement: S3 File — (ZIP) [file pone.0210720.s003.zip]

Archive with 2 entries (2 files):
- S3_File/final___ct_evaluation_result.csv
- S3_File/final___pt_info.csv
