# Supplementary material for: Estimation of lung cancer risk using homology-based emphysema quantification in patients with lung nodules
Source: PLoS One. 2019 Jan 22;14(1):e0210720. doi: 10.1371/journal.pone.0210720 (PMC6342309; doi:10.1371/journal.pone.0210720)
Supplement: S3 File — (ZIP) [file pone.0210720.s003.zip › S3_File/final___ct_evaluation_result.csv]

3slices_lung_area_mm2	LAA950	LAA910	LAA880	b0_950	b1_950	b0_910	b1_910	b0_880	b1_880
59433.03105	0.330253915	0.486487971	0.590965818	5867	5647	2787	7103	1504	7044
68426.00599	0.455581083	0.682989849	0.786546498	1073	9810	188	6461	95	4190
78821.71335	0.327612329	0.560236258	0.698404432	5872	10051	1359	10162	461	7919
67119.3703	0.156051487	0.306528961	0.437108186	13322	2080	6942	6924	3122	9231
79293.33373	0.195494738	0.428041111	0.597250249	11512	6729	2980	11088	850	9846
58457.60255	0.12413617	0.287469876	0.438027674	12411	1176	6859	5349	2669	7984
71179.69055	0.215281874	0.415614801	0.564730709	10233	5976	3396	9851	1397	9400
53524.48137	0.185255231	0.413224797	0.586234846	7090	3206	1549	7128	419	6454
56191.39898	0.167521751	0.359234907	0.517018662	9954	2300	3729	6344	1279	7448
74285.71757	0.17913978	0.382161415	0.540789853	10637	4481	4239	8071	1763	8247
67086.24958	0.306012753	0.516726815	0.653434021	5977	7512	1440	9658	608	8334
52070.43516	0.157728763	0.293356148	0.414667359	11297	928	7194	4014	3671	6519
56127.48999	0.32767892	0.503827326	0.621772122	5993	7110	2080	9133	924	8359
52094.69259	0.403030249	0.580376811	0.688244354	2744	7725	616	8138	263	6848
61496.31189	0.180158995	0.338365142	0.466395606	10688	3024	5333	6516	2574	7852
87334.20462	0.274164601	0.471733185	0.605097855	10624	9938	3036	13762	1075	12229
58735.1635	0.253103432	0.428166374	0.561143365	9498	4935	3081	9540	1262	9934
80013.59275	0.312203028	0.495764416	0.618144505	7254	9340	2291	11560	1072	9869
58327.45212	0.254912624	0.427976167	0.554684688	7606	5405	2558	8505	1163	8181
70078.31003	0.183484773	0.353509735	0.493506407	11627	3663	6119	7704	2558	9208
70055.45206	0.269497123	0.455838483	0.589248615	9282	6561	2797	10843	1098	10568
45445.35838	0.257893656	0.412410183	0.526524328	6476	3025	2784	5544	1263	6140
69542.31416	0.372172583	0.550645308	0.660924629	4033	9363	1283	9759	690	7945
77677.41584	0.438501036	0.596282617	0.689925833	3791	7125	1291	7022	589	5942
70451.03474	0.277909471	0.44170463	0.561904068	10207	5466	4014	9775	1742	10460
75054.81468	0.187584295	0.360407227	0.504658375	15270	3849	5941	10718	2179	12562
85250.86475	0.345247606	0.545362517	0.669696306	7858	11517	2541	12302	1056	10427
63717.73251	0.155311516	0.332916026	0.492510433	15106	1591	6276	8376	1839	11429
62039.30509	0.155061959	0.289596367	0.408024543	12556	1835	8575	5540	5182	8000
57077.72808	0.085790644	0.192626434	0.30670339	11339	270	10759	1915	7363	4452
84023.0657	0.502093072	0.654765209	0.739331993	3814	10194	1670	8542	847	6916
69350.1207	0.370977506	0.528063284	0.627730991	6101	5997	3275	6246	1777	6288
67597.05503	0.313479083	0.515396188	0.646957338	6137	8028	1592	10138	632	8667
58509.84931	0.198387894	0.355659911	0.481710331	11055	2657	4910	7226	2131	8811
53201.20449	0.074391035	0.155349596	0.241911159	9369	131	10457	919	8894	2396
65556.16566	0.177804186	0.326177142	0.453045947	11194	2921	6009	7218	3130	9165
56201.66174	0.179103239	0.324183668	0.444678697	10976	1863	5476	5690	2807	7295
65882.70796	0.206434848	0.361245052	0.47846436	7786	4006	4260	6309	2647	6439
50162.10938	0.118654363	0.240376903	0.356928708	10546	480	7277	3278	4147	5845
45773.30015	0.122866199	0.219989197	0.310875126	7014	610	5426	2153	3811	3490
68866.83809	0.276790311	0.447083209	0.566640475	7449	7122	2680	9702	1391	8855
45399.17597	0.157632988	0.29916462	0.418953772	8392	1676	5432	4481	3410	5652
58953.48035	0.260530002	0.448143254	0.58542298	8332	4845	2363	8974	760	9036
59767.50366	0.263085184	0.446488503	0.583131703	8889	4857	2303	9710	769	9973
73649.21875	0.452010693	0.611990962	0.705826818	5185	10356	2231	9662	1019	8627
63114.09574	0.127557356	0.249549137	0.361355842	12282	1190	8627	4476	5266	6883
53171.81569	0.145977909	0.290411728	0.422378776	12243	1227	7252	5592	3306	8453
62449.34892	0.404254842	0.589231424	0.700233807	3372	9811	913	9647	395	7873
73972.5602	0.21575552	0.385160147	0.520820064	11789	5050	5014	9865	2114	10766
66925.78125	0.231985058	0.380633864	0.497069982	9362	3784	4498	7319	2238	8387
77626.10205	0.26060515	0.473886001	0.625443947	9672	8004	1719	13415	480	11675
57441.12302	0.118122386	0.248613311	0.374044748	11818	819	8229	3777	4565	6304
51965.00864	0.305756042	0.497818593	0.619797838	4124	4723	1160	5959	497	5219
57653.37551	0.105777166	0.201820536	0.297782992	10427	674	8649	2829	6249	4837
47596.74598	0.215134987	0.376773011	0.50720748	9876	2102	3663	6946	1406	8651
61096.06433	0.179995419	0.341291899	0.474948461	11599	2809	5179	7625	2283	9019
50461.04811	0.131300152	0.290759161	0.439642421	11514	794	5779	5123	1859	8016
44811.86632	0.130124295	0.250119714	0.364191876	8557	894	6335	3086	4015	4910
49937.64745	0.078439981	0.15941149	0.239841196	7634	316	7285	1391	5647	2861
49234.18204	0.226146937	0.375395577	0.494305585	8549	2460	3697	5846	1656	7115
61559.7544	0.31934467	0.46764269	0.570087297	5584	5508	2379	6976	1208	7016
70378.72894	0.412158893	0.622990807	0.733510529	2117	9923	412	7593	155	5323
76594.69487	0.201347187	0.385251593	0.531560228	11823	5624	5462	9887	2519	9862
57605.79363	0.457178025	0.619574372	0.713956012	2398	8924	843	8348	407	6698
53324.35759	0.274044266	0.444379319	0.567789345	7582	4456	2980	7296	1240	7732
77248.71244	0.322254161	0.507965168	0.630329235	6562	9392	2041	11112	827	9833
46239.32266	0.233833054	0.409162446	0.539325276	6589	3526	3015	5960	1570	6106
59279.55616	0.404041676	0.54652334	0.637500393	4780	4906	2140	5637	1155	5293
61897.49243	0.216613409	0.378270831	0.507355601	11803	3104	5085	8314	1985	10141
63230.71799	0.196870435	0.415025158	0.581227037	9898	4219	2661	8883	883	8477
63435.50667	0.246100673	0.419583042	0.553605177	10745	5135	4015	9818	1529	10700
73139.87733	0.261888665	0.42561293	0.545775187	8035	5402	3256	8514	1579	8568
64484.17394	0.404657354	0.615562131	0.728357194	2147	8985	364	7308	149	5367
58511.24878	0.109751333	0.225944558	0.334747148	10379	939	8004	3333	5095	5516
45958.20313	0.190653872	0.331661751	0.447944379	9589	1769	4683	5319	2448	7090
45517.66418	0.317806815	0.438278248	0.511391238	2297	3434	1396	3150	1074	2705
60820.36933	0.319798434	0.50644659	0.63631413	6382	7508	1470	10714	496	9860
63475.15823	0.225038583	0.375387668	0.489093849	8503	4294	4242	7264	2249	7900
47092.06455	0.287855374	0.470926201	0.600812283	5272	4256	1791	5974	693	5909
75639.79188	0.362461223	0.528353901	0.633456061	5322	7102	2047	7979	1006	7137
76060.09847	0.224933762	0.420348609	0.567599725	10330	6232	3317	10907	1321	10508
72095.40846	0.269765576	0.429339562	0.538657643	6569	7153	2037	9314	829	8565
56619.63589	0.179049879	0.339496103	0.473000807	10219	2266	4288	6437	1652	7997
71363.48722	0.305647797	0.465113087	0.578252059	6922	6062	2900	8619	1595	8309
41892.68398	0.034982175	0.078641082	0.134777708	3521	31	5219	143	5892	517
68181.56575	0.413022804	0.546863347	0.62659843	3521	5917	1978	5341	1396	4785
76744.90432	0.347759488	0.549958667	0.673302293	5474	11203	1303	11459	520	8965
44889.30349	0.213794322	0.333073534	0.429531945	7248	1598	3908	4009	2066	5318
64850.3678	0.220230474	0.36362917	0.472449611	9065	4748	4968	7389	3113	7765
52497.27259	0.236677715	0.431662475	0.578112088	7502	4464	1925	8179	587	7990
61945.5408	0.146011401	0.286834198	0.409425338	10781	1781	6630	5320	3735	7346
43141.40625	0.047581536	0.108074827	0.179841003	6230	39	7833	298	7532	992
63491.01886	0.29349615	0.476900018	0.599894199	6150	6997	2330	8652	1087	7603
63744.53125	0.369443457	0.572500092	0.696340372	3769	11272	636	12475	186	9868
58959.07822	0.247458244	0.402107778	0.516358227	6758	4232	3561	6019	2118	6330
74328.95779	0.471070749	0.618657311	0.705573721	3020	9232	1137	8803	614	7550
70680.08084	0.435105435	0.623053823	0.73011253	3025	11025	917	9256	387	6889
75009.56524	0.250789821	0.450483843	0.594977487	10286	7333	2666	12684	965	11833
54546.09228	0.156120381	0.284728339	0.393170214	8652	1738	5493	4412	3366	5746
45846.875	0.233845682	0.405587554	0.540232431	8679	3053	2947	7339	1006	8302
88801.77902	0.331069226	0.555735914	0.69319507	6556	12764	1366	12992	461	10105
37285.9375	0.138991325	0.239994971	0.328395424	7471	611	5927	2017	4316	3423
56062.18153	0.130122567	0.259155094	0.377045907	10700	1122	7735	3915	4652	6147
63518.54171	0.264800276	0.467542578	0.605436132	6085	5944	1854	8088	747	7118
87183.06219	0.521841491	0.6885795	0.77339854	2654	10753	820	7792	356	5871
39700.54635	0.053486869	0.117807414	0.19015334	5496	53	6502	413	5759	1130
53472.2346	0.261500345	0.423146379	0.539898977	7332	5014	3240	7664	1525	7835
70137.08764	0.309868242	0.499511144	0.626573817	7165	8496	1635	11851	534	10686
98343.62042	0.307773673	0.486400723	0.604911367	9017	8424	3918	10314	1860	9551
54652.45177	0.137763855	0.25352305	0.358407948	8576	1094	7342	2622	5850	3910
78746.60862	0.518858815	0.653243053	0.719324436	2635	7538	1756	4943	1287	3988
60592.96875	0.210020758	0.339399683	0.442733919	8450	3230	5076	5805	3453	6882
61718.36066	0.287421393	0.48451294	0.619293445	6454	7332	1659	9777	682	8694
58787.41027	0.202997913	0.370216075	0.504558764	11137	3011	4735	7750	1842	9212
49839.45313	0.403498734	0.612827125	0.732829633	1983	8106	379	7659	133	5829
61322.3115	0.165067894	0.301236164	0.414560116	8566	2686	5055	5339	3071	6382
48231.64063	0.187935824	0.334064937	0.458205438	10061	1864	4977	5514	2255	7475
63214.39088	0.214853407	0.352783169	0.462781619	8525	2830	4912	5260	2693	6422
77541.66754	0.192685773	0.359135865	0.490512802	12163	5105	6171	8884	3302	9451
66709.79296	0.305543901	0.487867472	0.614360437	7553	7476	2150	10867	828	10183
71504.3669	0.305397894	0.5278702	0.671031171	5773	9635	1029	11525	360	9111
49430.13722	0.170363681	0.302087603	0.416040849	11666	1107	6625	4364	3525	6799
55084.42059	0.350355259	0.525384687	0.636382883	4146	6394	1300	7315	531	6573
41926.63185	0.054518954	0.118784561	0.191828833	5148	161	5774	777	5221	1560
59739.04783	0.226907489	0.40675147	0.543717447	10806	3988	4033	9125	1596	10152
76082.02346	0.375560256	0.571832368	0.692381741	4897	12033	1033	12897	430	10361
60005.87954	0.240739157	0.41312105	0.544051682	9190	4506	3424	8849	1441	9503
65662.99164	0.342867292	0.500625178	0.604610685	6350	5484	3975	5487	2203	5731
63625.36769	0.20280515	0.362484603	0.492074315	10093	3936	5717	7124	2931	8397
77722.19878	0.412847891	0.657333549	0.772331959	1665	10719	275	7290	90	4684
73221.04642	0.277188109	0.468814108	0.60081421	8709	7977	2992	10582	1129	9809
50471.31087	0.095827865	0.20849585	0.320978982	9604	516	7876	2654	5083	4539
59072.90154	0.429414134	0.593020777	0.689551697	2816	5568	999	5780	506	5041
52926.90896	0.071303919	0.154021753	0.242829946	9016	225	9834	1209	8325	2631
76690.32511	0.299496956	0.513689256	0.653112245	7335	9490	1632	11654	567	9910
63619.30333	0.377719444	0.557329208	0.669223268	3951	9897	1299	10219	637	8335
58096.54006	0.167014614	0.316982496	0.445294684	10356	2081	5049	6191	2569	7901
46406.32572	0.214264174	0.379443104	0.513841978	8746	2323	3750	6059	1517	7215
45976.22286	0.139714686	0.263438787	0.378639989	8367	738	5787	2880	3422	4638
74196.94141	0.381159858	0.55224012	0.659493002	5585	9259	2139	9487	1120	8269
67625.04437	0.360650083	0.533111212	0.648910779	5443	9205	1354	11674	503	10467
78282.47817	0.142035491	0.283944729	0.413768675	14038	1553	8880	6136	4765	8877
52124.60938	0.298368543	0.481500911	0.610526158	6112	5989	1753	9322	641	9059
52605.49804	0.189378287	0.335757167	0.456659188	10692	1719	6044	5325	3204	7359
77370.46607	0.087973375	0.207769343	0.332406832	15894	739	13761	4041	8425	7905
74476.36832	0.233644216	0.435914139	0.583452863	9994	6983	2991	11153	968	10208
53623.37704	0.067559221	0.149046115	0.238136249	8851	196	10056	1177	8964	2491
61505.64167	0.231971664	0.416054851	0.555715673	8542	5022	2127	9615	734	9334
57048.02941	0.152920695	0.271269529	0.376451184	8893	1816	5869	4580	4088	5868
68266.93324	0.310847194	0.511356958	0.645446967	6163	8861	1421	11123	500	9390
86187.10817	0.28482818	0.493085512	0.632165493	9026	10345	2302	13152	798	11323
67490.22905	0.287564713	0.462015386	0.585386758	7069	5843	2336	9093	919	8867
54773.73891	0.141010246	0.306292956	0.454150591	9950	2065	5767	5187	2444	6723
77245.91351	0.409734887	0.587946132	0.691980192	4141	10072	1332	9008	704	7202
61493.97945	0.164857422	0.314209205	0.444383757	11723	1795	6984	5439	3335	7839
52133.87766	0.144786056	0.277286637	0.398217577	11428	680	7593	3605	3867	6484
59363.99067	0.231680772	0.397824874	0.52666651	9987	3727	3612	8232	1284	9228
56571.09375	0.237843698	0.406291862	0.535878527	9406	4100	3269	8735	1418	9437
55474.87188	0.261284897	0.44462664	0.580415405	7491	5291	2172	8757	754	8532
42195.79601	0.159628098	0.285548456	0.391768192	6650	1150	4316	2899	2957	3772
80264.09734	0.249575729	0.449872138	0.59577473	11234	7718	3243	12189	1048	11476
53759.12534	0.281104111	0.459320387	0.587554885	7536	5067	2085	9122	697	9236
65334.58338	0.297573828	0.473517736	0.598060776	7766	7437	2249	10755	910	10153
47508.98438	0.118982429	0.247190087	0.367076951	10284	696	6872	3304	3641	5454
66556.78456	0.364917716	0.555482352	0.67585999	5043	10079	1017	11225	353	9253
76586.76455	0.202476595	0.384999117	0.5297697	12047	4861	4178	10427	1489	10795
57596.46385	0.294537856	0.483469401	0.612020928	6897	5852	1760	9246	595	8781
67417.92326	0.145832468	0.29314568	0.426239604	14993	1660	8368	6996	3720	10086
60651.03382	0.186569345	0.372415703	0.522412626	11125	3186	3817	8410	1259	9353
70798.27356	0.174505731	0.33374875	0.467935995	10710	2735	5103	7109	2468	8285
80272.49414	0.302868467	0.494624531	0.622578133	8244	8255	3084	10897	1240	10176
54146.7777	0.185271338	0.352829685	0.491966263	10546	2276	3832	7583	1327	8858
64399.73943	0.191065685	0.352084722	0.480181381	9898	3943	4997	7390	2680	8107
66849.27317	0.368443089	0.546827352	0.654250085	4046	7200	1521	7167	752	6152
55962.5	0.293039424	0.481600402	0.616149207	7579	6034	2024	10171	596	10011
83679.26331	0.608481389	0.747671158	0.812471778	1124	9472	378	6490	244	4532
59966.22797	0.485950773	0.668411799	0.767184242	1951	9155	489	7847	212	5852
62246.89269	0.222052354	0.379579877	0.502754109	10808	3567	4836	7937	2340	9271
54910.88668	0.171046036	0.323945935	0.45554791	10672	2524	6154	6028	3171	7668
62018.31308	0.329514769	0.524705334	0.642594417	4058	6209	1570	6576	835	5453
37799.60367	0.535258546	0.686733309	0.765531285	964	3552	383	2702	204	2133
61299.45353	0.212166872	0.376717958	0.506514162	9938	3810	4087	8392	1875	9083
72373.90239	0.273555232	0.424509817	0.533619945	7605	5333	4260	7068	2446	7412
56511.87693	0.206309898	0.410267205	0.562599572	7008	3761	2165	6721	839	6371
65418.08492	0.168067886	0.332313616	0.469761472	11728	2788	5871	7318	2938	8773
70529.87138	0.467005748	0.635016171	0.728710985	2968	9226	1129	7585	612	5890
80376.0547	0.256482879	0.447295415	0.583453279	10853	7804	3443	11993	1385	11620
74962.44986	0.267786801	0.435029092	0.559986309	10344	5313	4401	9148	1781	9944
49855.54539	0.10401033	0.247478339	0.39299549	11007	517	7023	4110	3280	6861
63260.57329	0.310508075	0.490000737	0.615972273	7521	7079	1842	10876	584	10521
50563.67569	0.080402613	0.190927375	0.307153664	9453	404	8171	2424	5512	4715
69985.01223	0.230714881	0.401453091	0.527565406	9041	5956	4037	9218	2198	9129
62832.8125	0.269017482	0.435039664	0.556604829	9633	6147	3712	10161	1577	10748
72073.01699	0.291454424	0.494003275	0.630028285	7393	8681	1659	11162	633	9506
62060.29709	0.176334403	0.341949984	0.481054143	11395	3046	5786	6870	2704	8502
46751.5625	0.212108553	0.314085425	0.400370977	6799	1431	5576	2367	3939	3321
36138.67188	0.456844836	0.607696049	0.698978544	1925	5129	627	5348	294	4599
49533.98438	0.260592869	0.450834733	0.589186717	6602	4265	2208	7451	800	7602
58994.99787	0.104336343	0.214484525	0.323414989	10667	838	8439	3105	5591	5065
82163.17406	0.034656023	0.08017328	0.138760355	8559	60	12683	371	13647	1469
63358.06949	0.431066346	0.578335873	0.66484807	3405	6725	1936	5980	1241	5308
58782.27889	0.401420522	0.563352115	0.661566542	2936	8815	870	8726	421	7303
54051.14745	0.15871509	0.313986605	0.450288259	10266	2068	5526	5738	2517	7562
42485.9375	0.094148799	0.194034791	0.292081939	8812	249	7638	1528	5212	3360
68238.9439	0.166459305	0.310673904	0.437880259	12233	2234	8011	5832	4108	8201
73976.7586	0.386096783	0.587544614	0.708743741	3657	12593	739	12247	304	9331
68544.0277	0.121644798	0.248230522	0.366785539	12144	1466	7848	5438	4440	7786
63004.93732	0.378914869	0.540677615	0.647502628	5035	8219	1591	9749	714	8669
49512.67597	0.276213268	0.469846145	0.603510491	5318	4589	1459	6679	537	6025
79262.54546	0.359925374	0.542742462	0.658766545	5292	7346	2046	8006	915	7104
62041.17104	0.259639388	0.467803543	0.607920539	5810	5912	1726	7693	775	6375
50021.61547	0.040436445	0.10124965	0.175286767	6688	54	9336	406	9401	1344
69912.70643	0.280316274	0.467465136	0.598031627	8082	7610	2899	10777	1276	10030
67580.26143	0.143004073	0.287920204	0.419362187	14609	1566	8748	6094	4054	9180
64774.79658	0.213703405	0.373408423	0.501188281	12696	3276	5751	8372	2394	10393
49359.375	0.218660969	0.362052865	0.4805239	9665	2113	4387	6051	1911	7929
44269.8061	0.300031612	0.460737619	0.574436249	5730	4212	1932	6922	714	7176
60779.29688	0.337992866	0.527844725	0.651601915	5597	8426	1456	10854	505	9639
46381.25	0.239674572	0.39455599	0.513677402	8305	3359	3953	6601	1969	7583
50554.8124	0.134609174	0.256669097	0.370138319	11203	822	8239	3501	5082	5931
36052.45925	0.03735665	0.081437879	0.13227226	5043	40	7000	186	7768	466
57965.92314	0.245139224	0.405271206	0.521495252	7173	5024	3063	7591	1839	7186
64540.61911	0.18649262	0.399843879	0.562766526	9202	4169	3293	7786	1117	7737
50294.80835	0.28648191	0.466363518	0.595529246	6925	5529	1548	9956	481	10016
46160.95251	0.162631122	0.304080684	0.427531985	8839	1229	4975	4594	2577	6237
58568.62693	0.204226137	0.369575953	0.506332038	10364	2959	4199	7506	1709	8877
40056.47745	0.067580472	0.115444636	0.167396469	3852	280	5825	204	6657	279
78212.01223	0.258074329	0.43079786	0.560696882	10722	5219	4081	9984	1571	10832
64507.49839	0.279195563	0.467237477	0.601585155	8757	6481	2135	11218	730	10828
62327.73438	0.233694119	0.397802694	0.526507436	11127	4380	4819	9258	2317	10479
35758.51232	0.307968433	0.386180946	0.443215344	2936	1461	2339	1622	1924	1867
49754.78376	0.049053986	0.109424516	0.179545838	6779	71	8695	405	8240	1382
55180.98381	0.152329022	0.28654155	0.40574013	10150	1611	6218	5147	3610	7056
58332.11701	0.173625495	0.329897237	0.465752329	11799	1898	5655	6799	2427	8791
82741.15393	0.617618538	0.745593956	0.800902069	1194	7572	535	4882	335	3718
69460.15625	0.341804542	0.529367106	0.650957721	7001	9590	1624	12221	510	11044
52846.67285	0.072921632	0.172333739	0.283609625	8468	313	8399	1608	6032	3507
83711.91754	0.278287666	0.49453054	0.635231902	9103	10582	2658	11935	862	9860
70290.56252	0.240104858	0.399163791	0.520095567	8898	4373	4111	7315	1960	8036
54614.19968	0.172137519	0.321366645	0.44819133	11706	1571	6447	5500	3032	7881
67289.63878	0.14102893	0.27269198	0.389595624	11815	1870	7806	5249	4783	7136
52367.12216	0.21016765	0.381603093	0.518778172	8337	2430	3243	6080	1411	6820
60546.48438	0.350234518	0.541229298	0.661623623	4697	8857	1185	10322	419	8784
77689.54455	0.288763728	0.497667241	0.635933494	7087	8989	1976	11223	873	9424
46056.45897	0.168925352	0.316094399	0.443715183	9617	1177	5358	4178	2496	6125
69737.43669	0.352457431	0.555468109	0.677682698	4667	9571	1364	9688	609	7649
83557.50968	0.226669272	0.378947075	0.492909781	10282	6845	5596	10215	3895	10007
80138.6118	0.162767549	0.286726313	0.378587935	6354	3943	4434	4636	3268	4496
65604.21403	0.285400401	0.483055307	0.621243796	8243	7334	2265	10978	830	10222
54158.43992	0.132672397	0.271787628	0.395338421	7662	1793	5658	3244	3578	4066
53025.33814	0.231276777	0.405994598	0.541158979	9565	3433	3356	8066	1206	8969
58855.98415	0.228060998	0.40902606	0.547072158	8934	4587	3149	8250	1251	8307
63797.96862	0.133377693	0.28056039	0.413572484	10626	1814	6435	4746	3555	6233
58592.88436	0.189078373	0.389032196	0.532729849	6987	4340	2611	6469	1242	5848
72743.34904	0.282619526	0.48176356	0.612551139	5012	6220	1568	6674	832	5697
53447.0442	0.15542929	0.285040978	0.401211455	10599	1524	7982	3814	4744	5665
56262.30531	0.225474264	0.395446405	0.530379411	10501	2980	3080	8361	920	9510
58904.49901	0.411532248	0.600441903	0.707409402	2240	7998	619	7448	303	5885
59810.42065	0.314770618	0.496615034	0.619440935	5950	7169	1547	9566	618	8599
63188.2675	0.260987044	0.423808645	0.54656528	9379	4791	3966	7830	1756	8563
69133.59375	0.249697709	0.436490717	0.572905719	10217	6110	3004	11294	1162	11216
56730.85938	0.198931358	0.357044984	0.486005054	11403	2919	5481	7300	2410	9005
40241.79688	0.168988245	0.293091566	0.399470001	7640	1201	4678	3328	2802	4912
65460.06893	0.281610547	0.464671299	0.592802423	7986	6414	2048	10384	726	9984
79526.11174	0.23076878	0.422564788	0.567117165	11867	6046	3288	12198	986	12531
62394.98923	0.511670034	0.682587013	0.771012397	1358	9857	345	7506	119	5642
46356.25	0.127578536	0.242584603	0.354135769	11992	328	9867	2170	6356	4780
26706.93711	0.416957042	0.604747149	0.715813971	1089	5445	236	5485	92	4386
61730.48937	0.27555354	0.460810096	0.592571601	8561	6722	2153	10686	785	9994
41800.67982	0.22520562	0.36900019	0.476748468	5438	3070	2726	4812	1499	5153
53669.09296	0.106111309	0.236308008	0.361220002	7343	1206	5273	3263	3303	4510
48804.54567	0.051213428	0.137630113	0.239779777	5974	381	6106	1607	4760	2861
48815.27492	0.193169221	0.340841329	0.457675548	7887	2260	3956	5145	2157	5953
64095.5886	0.196186317	0.353762737	0.479417758	10662	3253	4820	7335	2218	8642
64068.53224	0.28940164	0.421677273	0.51644071	6606	4035	3780	5899	2434	6186
69557.03125	0.387288983	0.536273067	0.63295632	5047	7848	2073	8957	1158	8311
62181.58423	0.304425456	0.498390811	0.628648807	5728	7806	1791	9299	822	7731
64498.6351	0.298175953	0.477239195	0.604228143	8562	7034	2362	11209	889	10849
60359.01171	0.109428858	0.247693021	0.380794497	10196	1441	7285	4376	4551	6002
70494.8847	0.282600352	0.486156513	0.623307614	7516	8107	2030	10792	798	9620
55809.34449	0.057473858	0.12418399	0.199236022	7444	254	8901	959	8263	1974
72639.33464	0.1742992	0.366271714	0.525549883	13695	4036	5130	10610	1909	11377
49039.65613	0.157831153	0.250235434	0.328133175	6875	712	4767	2292	3404	3338
59439.56189	0.348268312	0.553214199	0.683469498	4190	8832	856	10040	279	8229
55922.70132	0.237579246	0.408900567	0.544160827	10231	3472	3502	8627	1350	9770
45947.76703	0.296384661	0.429251652	0.527315553	5268	2463	2223	5078	1023	6020
50617.78841	0.260801047	0.379271574	0.472628746	4974	1928	3126	3323	2041	3753
51179.90766	0.299280851	0.488620309	0.622223438	6189	5639	1546	8908	576	8344
72033.36542	0.363738214	0.597541706	0.72765128	4260	10298	999	9207	394	6816
69820.8081	0.406452734	0.603669332	0.718112151	3416	11818	689	11336	259	8834
61307.38385	0.204286921	0.409395616	0.550497249	4504	3547	1957	4272	889	4064
68889.45313	0.412606248	0.552045	0.644749003	5684	7466	2515	8706	1285	8589
54257.33559	0.072470123	0.155472444	0.246161121	9062	251	10118	999	8464	2659
50628.51766	0.140743198	0.283439755	0.415687684	10916	751	6737	4152	3357	6598
65598.14967	0.405878212	0.555621138	0.654781292	4936	6507	2191	7903	1029	7742
63222.65625	0.399796108	0.604182885	0.719221501	2565	9466	462	9127	173	6979
47469.45415	0.089309054	0.188730235	0.293143604	8924	172	8540	1306	6137	3242
58001.84279	0.249917563	0.468380289	0.617008614	6994	5814	1776	8815	656	7676
94493.8778	0.60646018	0.713991627	0.772758239	2589	4727	1380	4101	771	3633
61761.27764	0.200179764	0.362495846	0.490437778	10614	3874	5074	7942	2427	8979
70902.59609	0.288738881	0.490585031	0.627039581	7360	8456	2049	11118	812	9758
52574.60938	0.162893507	0.326552295	0.467698435	10275	2216	5473	5705	2803	7117
45559.375	0.290734961	0.427841416	0.531543659	6204	2631	3439	4430	1793	5630
57237.89063	0.160787284	0.309058275	0.439653584	13888	1330	7427	6009	3460	9086
69258.68885	0.175862812	0.328010076	0.455707627	13230	2976	7674	7154	4032	9341
70443.10442	0.249915567	0.426457052	0.557490712	9023	5973	2949	10063	1167	10021
55885.15625	0.19624509	0.340164679	0.459305495	11292	2581	5828	6799	2776	8882
86222.56134	0.320521768	0.503221827	0.626343781	8475	9998	2505	12941	1016	11597
39769.12023	0.208792756	0.360179233	0.481091353	8096	1346	3722	4558	1514	6146
65610.27838	0.420101389	0.541369528	0.616202265	3455	5737	2306	4931	1539	4453
56835.1538	0.247562297	0.408639483	0.531345415	9892	4125	3703	8723	1481	9643
63593.17995	0.167323196	0.320129399	0.448185559	10146	2996	5939	6361	3577	7383
83578.0352	0.426324485	0.622842759	0.731871358	3297	12962	1056	10364	579	7511
49510.81002	0.269477552	0.431459933	0.546059264	5544	3561	2517	5489	1391	5408
62336.45858	0.162539569	0.321449685	0.461613871	11372	2632	6060	6740	2624	8607
61583.07885	0.28260639	0.456459163	0.584756162	9304	6178	2841	10570	881	10884
60666.89445	0.250711265	0.426028451	0.554617455	8454	5086	2823	8866	1281	8689
64043.34183	0.25660655	0.426060544	0.547556961	8919	5709	3362	9163	1453	9285
56498.81524	0.147256739	0.280526772	0.397531272	11318	1660	7123	5084	3881	7369
79287.2964	0.229009695	0.462929363	0.621765928	7392	6301	1967	8240	700	6764
68615.40052	0.116310533	0.244607007	0.371468975	13707	1396	10396	4862	6100	7934
48857.8125	0.282788065	0.447360005	0.567990662	7479	4705	2105	9299	752	9816
79215.89656	0.548155913	0.729337565	0.814124949	887	10711	203	7315	133	5056
50359.35351	0.140115234	0.295023806	0.439251904	10953	917	5847	4943	2431	7221
51605.81211	0.26660098	0.43530454	0.556785927	6799	4668	2422	7592	1112	7580
62151.72894	0.258366921	0.45132212	0.59025917	7956	6057	2427	9474	958	8806
62034.6402	0.197914003	0.351415981	0.470439608	10064	3523	4888	7227	2449	8398
49010.73381	0.391412771	0.564099635	0.671073546	2812	7530	818	8263	413	7040
94171.02686	0.468057197	0.635803992	0.727846539	2832	11911	891	9781	465	7634
67322.29301	0.188799656	0.366699696	0.51048733	11867	3963	4974	9024	2080	9917
58883.507	0.315075222	0.516078177	0.648110151	4635	7272	1193	8795	452	7337
52133.87766	0.223670789	0.382567691	0.507498345	9143	3076	4301	6315	1889	7679
38035.15625	0.223272055	0.34753004	0.447889494	6912	1659	3687	4009	2028	5228
67472.03598	0.186472435	0.320413723	0.43389704	11329	2390	7312	5613	4268	7647
63366.93278	0.290088193	0.469235413	0.584033923	5218	5251	2277	6116	1136	5564
60001.21465	0.124759957	0.270488171	0.400192812	9535	1885	5414	5302	3311	6296
74109.24147	0.365251218	0.556985132	0.680630217	6337	8931	1675	10531	549	8983
67812.10646	0.252443815	0.406742933	0.523743353	9453	4793	3945	8646	1929	9434
64965.59059	0.299407604	0.474167953	0.596366639	7454	6380	2602	9220	1096	9030
61703.43301	0.116169711	0.240912665	0.357188218	11062	1440	8260	4337	5646	5969
58909.1639	0.411697629	0.607719232	0.720253084	2441	10242	451	9586	182	7146
64153.43324	0.2606236	0.464973386	0.599459004	5372	5988	1894	6428	892	5293
72609.47934	0.216002467	0.395757175	0.534105145	11694	5430	5150	9562	2190	10122
66924.3779	0.236421681	0.419617465	0.554208721	9164	5902	3436	9367	1533	9118
69555.37586	0.250985889	0.433724112	0.569857281	9359	6307	3030	10546	1169	10145
61343.75	0.410334947	0.608354559	0.723070555	2806	11500	632	11455	224	9204
81721.40898	0.423149374	0.565605306	0.656846516	5079	6014	2252	6780	1176	6586
73159.46987	0.160728177	0.29492444	0.413141618	12266	2776	7479	7159	4395	9120
52287.35254	0.364475809	0.562643304	0.681149464	3553	6481	1053	6927	409	5972
57935.60136	0.180031402	0.303772294	0.40464592	8581	2535	5122	5173	2843	6455
74085.9375	0.218443531	0.396419909	0.5342824	12355	7038	5030	12060	2429	12158
67834.96442	0.154859163	0.31552924	0.45199978	12271	3291	6662	7990	3985	8856
48755.85938	0.212162	0.346849337	0.450458679	7787	2757	4419	5400	3140	6082
78497.03701	0.320409813	0.492934059	0.610422411	7142	6954	2566	9828	1118	9522
51122.996	0.277249044	0.456679837	0.587940616	7049	4446	1843	8461	630	8621
73554.11956	0.363340014	0.535331947	0.646249271	5520	7447	1726	8684	754	7731
82420.2095	0.134920365	0.292010505	0.434107606	15798	2855	9250	8251	4562	10923
56684.47786	0.348489462	0.516874738	0.625110071	3760	6660	1154	7650	614	6605
65604.68052	0.256173783	0.435567249	0.566267288	8258	5850	3066	8532	1389	8298
44301.99384	0.250471206	0.414208847	0.540755404	7127	3046	2646	6402	1068	7009
54577.34704	0.32292557	0.499273479	0.618739102	5668	6705	1768	8983	729	8320
64356.35595	0.212882088	0.40009713	0.548467298	11479	4087	3236	10258	945	10834
74562.20229	0.103198884	0.224879096	0.339226837	11864	1858	8189	5312	5522	6700
38786.22791	0.176150099	0.299957905	0.403187203	6158	1270	3817	3032	2392	3868
72730.76648	0.250835413	0.437942159	0.577098473	9808	7120	3429	10897	1332	10568
57926.27158	0.220326153	0.388306825	0.519210791	9566	3578	3842	7770	1606	8800
50275.85198	0.227074925	0.400046393	0.533361169	7531	2768	2629	6248	1003	6819
55246.875	0.291072742	0.480421687	0.613694213	6227	6023	1496	9564	494	8983
68700.39063	0.378585684	0.569632633	0.688792481	4992	11613	1497	12149	720	9985
79061.4887	0.34180621	0.5480346	0.666519158	4381	8430	1449	7653	716	5808
59813.67188	0.3377938	0.502915956	0.611854522	5150	6635	1900	8585	964	7922
51054.42212	0.16626768	0.311620555	0.439768283	10877	1121	5958	4639	2489	7352
59867.3323	0.341307194	0.534627852	0.661918713	5674	8516	1157	10902	375	9489
62976.015	0.066911111	0.168474074	0.284251852	11551	256	11565	2164	7989	5160
67713.2108	0.210333781	0.397182322	0.542716407	10147	4698	3137	9653	1154	9647
56715.26613	0.255710279	0.401500259	0.511108004	8124	4023	3530	6922	1699	7540
75966.80067	0.341385832	0.514627137	0.624263117	5525	9153	2139	9468	1164	8069
64336.71875	0.326225547	0.520351908	0.648905296	6398	8798	1383	11901	460	10651
56658.82096	0.162912282	0.268545505	0.35955639	5999	1549	4205	2967	2979	3591
57851.63334	0.313034714	0.478530823	0.59560537	6516	5724	2100	8304	822	8424
61301.78598	0.265845325	0.44842517	0.582059341	8772	5833	2518	10312	948	10085
45692.59755	0.120490046	0.231179173	0.34058193	9766	497	8365	1987	5527	3941
81162.08867	0.26448257	0.474661609	0.616558899	7913	8689	3425	9278	1715	8031
67773.38788	0.498547672	0.640001652	0.721923956	2398	8038	763	7913	364	6839
68778.43514	0.308883052	0.488779429	0.613966039	7021	6493	2520	8670	1070	8115
80242.17236	0.403103254	0.646538343	0.76703505	2446	11492	379	8590	108	5927
52974.95733	0.124391296	0.25016511	0.368700522	10754	722	6938	3939	3599	6455
64279.85176	0.177386698	0.329975689	0.459813491	11431	2879	5845	7447	2919	8967
51905.76454	0.072661748	0.174298322	0.285730976	9596	176	9176	1662	6122	4402
51144.92098	0.179636622	0.305614842	0.414281545	10353	1210	6705	3979	3798	5995
39921.66213	0.041178326	0.09270966	0.152584162	4519	70	5962	385	6323	866
79207.67966	0.236782087	0.42720183	0.567765415	10490	7101	3594	10846	1325	10504
49061.11462	0.358178585	0.528681861	0.639710567	3232	5988	925	7178	389	6447
67559.261	0.395641997	0.583786575	0.694547332	3191	10086	880	9200	395	7267
50194.92188	0.298687149	0.456633904	0.571366314	5930	4070	2128	7232	1028	7885
76015.78202	0.338833897	0.555859665	0.687449755	4689	10449	1031	10717	345	8483
67904.93777	0.347931522	0.484941539	0.570730803	3819	5150	2053	4886	1494	3968
59921.91152	0.255704421	0.437366196	0.571493075	7713	5430	2285	9076	970	8776
46962.8471	0.09167304	0.185998232	0.282776911	8921	203	8400	1388	6165	3350
64772.46414	0.330671007	0.479060288	0.569185674	3204	5639	1860	5045	1382	4045
60828.29964	0.084289395	0.192858677	0.304349827	9531	674	7716	2561	4795	4568
57452.78524	0.110384865	0.219657356	0.325649562	9991	929	8221	3060	5292	5146
57368.81722	0.137778501	0.283306229	0.419905676	13214	801	7838	5092	3198	8715
59437.69594	0.147400228	0.282776753	0.404599145	11546	1644	7510	5156	4531	7215
72807.27068	0.234483421	0.426275829	0.572096748	10592	5342	3328	10466	1043	10706
68129.31898	0.086437928	0.217121885	0.349894212	10590	1201	7916	4474	5279	6446
33769.6052	0.47008606	0.647000318	0.746556892	978	6082	219	5339	83	4172
38025.85084	0.441391155	0.640618291	0.740403607	762	4930	141	3539	62	2529
54840.44684	0.208046955	0.358166043	0.475816604	7637	3048	3649	5705	1957	6203
44623.40476	0.126868636	0.262988982	0.384651571	7144	1174	4491	3537	2787	4594
55046.09375	0.201443393	0.373337686	0.509140067	10184	3816	4861	7825	2234	8782
53297.76772	0.232895416	0.408033049	0.545062274	9191	3581	3604	7812	1417	8646
66535.79256	0.428595467	0.616941619	0.722872307	2740	11099	602	9921	267	7563
60984.57346	0.052076401	0.075322609	0.096136341	2431	286	3237	249	3785	228
60793.77946	0.263900186	0.428561563	0.543975691	6487	5217	3324	6611	1896	6308
66247.96885	0.230308279	0.401882913	0.53179264	9439	5195	3972	9100	1894	9197
61751.01489	0.239828063	0.391972744	0.507335277	9452	4269	3909	8135	1813	9052
67863.42025	0.07485032	0.155323522	0.243248074	9677	510	11064	1613	9106	3392
69176.58679	0.15899037	0.303354193	0.430960537	11357	2378	6835	6118	3750	7988
46779.6875	0.28983934	0.451442934	0.566209626	5445	4796	1790	7565	832	7486
61351.23381	0.296083396	0.510892128	0.645452679	5635	6968	1487	8588	534	7451
43873.75694	0.037883701	0.079914089	0.13023785	4317	53	5918	253	6341	698
78835.70802	0.261979432	0.434093895	0.563556965	10481	5506	5088	9030	2267	10158
64423.06388	0.175001086	0.344527958	0.487132699	11732	2873	5419	7638	2378	9232
64663.30571	0.181889667	0.355706731	0.495119646	9731	3494	4405	7067	1929	7783
88358.14798	0.607953076	0.720771233	0.774020516	1645	7555	911	4976	625	3887
42506.47768	0.177194908	0.292295874	0.387489025	7570	1392	4934	3470	3192	4863
79545.04136	0.496225566	0.641425806	0.727211596	3676	8012	1172	7997	481	6715
51740.62744	0.147410179	0.306180408	0.444944327	8194	1823	4816	4424	2718	5488
48079.8276	0.058655368	0.110944067	0.165214519	4544	205	5319	500	5107	1075
71429.72866	0.23319314	0.391857473	0.515503977	10460	3798	4187	8005	1861	8892
64992.64695	0.188088112	0.350186258	0.484593355	11047	3391	5061	8283	2141	9420
63082.37449	0.224931227	0.406668737	0.544591357	9822	4044	3703	8117	1531	8818
69352.91963	0.24944508	0.411172395	0.536221161	10144	4251	4555	8118	1982	9160
53750	0.13525436	0.274069767	0.403270349	10944	1151	6252	4574	3084	6874
43173.82813	0.392743723	0.572015381	0.678724271	2029	5546	627	5566	329	4473
77265.58016	0.172472605	0.33278614	0.469620091	13408	2976	6363	8257	3028	9702
42547.06222	0.206530201	0.292817437	0.348372384	1902	2269	1567	1951	1505	1668
42064.24611	0.320631682	0.482777359	0.58554762	2560	3688	1002	4151	601	3680
62532.38396	0.492327433	0.639907795	0.718147841	2090	7972	1080	6121	677	4887
46176.81313	0.174829272	0.317604154	0.439214854	9598	1364	5473	4535	2712	6290
73123.4375	0.380921601	0.549947648	0.65917541	6645	7852	2047	10075	1047	8788
78383.21369	0.293034494	0.468886138	0.594109315	9026	6894	3405	10412	1548	10003
54102.92773	0.241560972	0.41069504	0.540856534	9537	3230	3205	7881	1006	9087
70240.6482	0.265831192	0.489994886	0.644411681	8575	8948	1755	12435	631	10220
53776.38543	0.167506658	0.321645746	0.453777358	10502	1815	5634	5617	2813	7615
50539.88475	0.344597152	0.518843282	0.636204207	4727	6530	1410	8541	567	7898
58073.21561	0.356100892	0.557619086	0.684874287	4852	8534	881	10267	276	8424
42246.875	0.168290924	0.258118204	0.332642947	6725	1491	5380	2585	3914	3402
68978.32896	0.18173088	0.342571365	0.475718044	10616	3750	6041	6975	3266	7961
42408.98148	0.037806206	0.078175358	0.125353368	4747	15	6806	72	7362	246
64511.69679	0.370238336	0.551760044	0.66481069	4674	9634	1297	10077	585	8341
71945.66549	0.218488212	0.383360998	0.508649532	10175	5453	4841	8736	2533	8825
41816.54045	0.163016923	0.293548711	0.407436329	7799	1759	5137	4198	3134	5404
81813.7738	0.205266219	0.382775884	0.521182333	13506	5458	5066	11214	1908	12136
69299.51301	0.293669281	0.503882418	0.640361303	6226	7402	1601	8930	596	7341
51711.23863	0.141314546	0.26922383	0.383403096	9348	684	5894	2975	3093	5195
48483.20313	0.202655559	0.352965347	0.475043709	9728	2105	4558	5749	2039	7515
49118.9549	0.346539904	0.525027461	0.639909473	3544	6250	985	7264	384	6339
45707.5252	0.066450981	0.1398216	0.214416934	7144	161	7292	1079	5761	2607
74312.63068	0.382317862	0.580551406	0.698227266	3964	10993	746	11018	241	8719
64291.51398	0.198722972	0.367871136	0.503076477	9957	3952	4836	7698	2455	8518
43624.18532	0.187657727	0.321624107	0.431337953	8254	1595	4652	4382	2665	5764
88638.04138	0.280567967	0.475661935	0.603938719	7197	9058	2100	10870	985	9099
48451.4135	0.175190634	0.300566125	0.408418701	9216	955	5743	3368	3277	5261
55823.4375	0.334739833	0.518697344	0.643686847	5536	7524	1224	10487	386	9596
77954.97679	0.327855903	0.50433846	0.622811322	8270	8252	3200	10375	1422	9671
78241.40104	0.233508621	0.433098424	0.575105531	9964	6380	3242	9992	1330	9479
68340.17201	0.306643731	0.475402562	0.591819739	7645	6568	2733	9755	1206	9586
74722.20802	0.364733425	0.602447247	0.734230241	3215	10508	571	9260	190	6619
64778.06201	0.253141586	0.460403419	0.612625393	8674	6911	2018	11307	592	10204
64073.04688	0.254037445	0.397861328	0.508684546	9082	4110	3989	7832	1850	8992
39358.14342	0.41217954	0.57093077	0.668262792	2670	6203	1024	6449	526	5565
32694.14063	0.166768223	0.296020168	0.403718174	6562	725	3180	2985	1486	4301
66140.20989	0.329679863	0.496067935	0.609713435	6093	6887	2270	8685	1040	8123
65573.42575	0.171034659	0.335688066	0.475983154	12322	2924	5252	8280	2233	9850
71868.22832	0.359433215	0.530208617	0.642643871	6063	9046	2050	10749	922	9594
38675	0.113202973	0.220638736	0.327710892	7135	218	5690	1376	3595	2916
57484.04	0.139782677	0.255463494	0.352763599	9072	1988	5411	5320	3437	6640
69061.83049	0.398051957	0.579015982	0.689643759	4015	10656	1061	10859	425	9023
50910.79032	0.350248059	0.547292925	0.663923641	2305	6123	663	5646	295	4315
62514.65738	0.348919119	0.547089418	0.672288096	4692	8847	992	10159	379	8321
49150.21402	0.217089653	0.35220478	0.458514455	6740	2164	4295	4284	2924	5193
76453.3487	0.485652049	0.664032802	0.756521102	1915	10695	587	8382	287	6291
85060.07075	0.48512951	0.664249949	0.757141839	2211	9882	570	7643	230	5499
87843.61061	0.440592009	0.654263228	0.767195233	2557	14470	445	11231	148	7874
55363.28125	0.366739575	0.556494744	0.674811261	3553	8406	724	9597	260	8059
78465.32214	0.24657285	0.472516322	0.627159682	7351	7325	1759	9654	581	8143
45793.35917	0.072489457	0.175926492	0.283580873	6927	380	6138	1784	4269	3210
70756.11854	0.288670737	0.464661981	0.588793365	7482	5756	2734	8841	1201	8727
84691.07795	0.275279537	0.48061691	0.622269347	9555	9836	2701	13090	939	11477
54156.57397	0.158681758	0.310954916	0.444252072	10810	1533	5375	5745	2469	7825
44866.79688	0.258586615	0.410085409	0.525008924	7343	2969	2959	6286	1299	7384
39589.45313	0.121925229	0.22772795	0.326604111	7710	539	5461	2429	3553	4036
47747.4816	0.13418983	0.261931513	0.381583704	9342	706	5947	3718	3491	5827
57971.9875	0.339325517	0.537936639	0.667103876	5191	7929	1064	9991	357	8595
48863.53382	0.199065322	0.348592712	0.46967216	9589	2141	4180	6067	1657	7964
75002.56791	0.572934613	0.715351938	0.787394033	2340	7753	854	6011	372	4777
78051.31507	0.254606082	0.432883805	0.560151672	8251	6401	2906	9258	1349	8639
49407.8125	0.123604567	0.239413681	0.349609437	10584	816	9038	2342	5831	4369
78365.9536	0.318344435	0.544308921	0.686227238	6335	11445	1239	12759	394	10149
82536.36526	0.256970231	0.432501936	0.560574461	10319	7765	3518	12331	1623	11820
77579.91963	0.24919125	0.424699049	0.552728104	9965	6449	4026	10304	2006	10098
60869.53125	0.251767998	0.430140028	0.56512392	10017	5337	3399	10042	1330	10391
63017.53252	0.224940595	0.417576561	0.556292518	8384	5440	2869	9037	1282	8449
54261.0675	0.137046717	0.287341598	0.42732853	12104	1028	6775	4859	2564	7888
70858.27963	0.282810062	0.483801523	0.622625858	8001	8195	1900	11569	654	10258
46582.19207	0.149764163	0.264127703	0.364401094	8785	869	5966	3215	3647	4928
50009.02027	0.198744438	0.349878268	0.47276662	9706	1815	4673	5495	2161	7150
57224.67212	0.326784652	0.515101369	0.642172967	5395	7372	1217	9978	454	8844
67027.47197	0.33381355	0.539088979	0.667202561	5038	9270	1157	10411	458	8456
58790.2092	0.234441826	0.411586406	0.551984892	10529	3745	3324	9101	1016	9962
78041.74374	0.234966765	0.437864623	0.586463514	11276	7117	3293	12090	1213	11482
72440.14383	0.326148833	0.53508964	0.668718768	6165	10276	1441	11588	530	9439
56869.2075	0.227029998	0.391505139	0.517951915	7787	3658	2770	7798	1437	8130
66370.65545	0.216577521	0.393542175	0.523450733	7663	4354	3335	6951	1738	6854
68969.93216	0.251675696	0.445900885	0.586733762	9801	6469	2548	11757	880	11195
49042.92155	0.148508542	0.27003196	0.377097363	9754	996	6840	3502	4497	5247
68330.84223	0.230135378	0.419322906	0.559336151	9374	5284	3147	9034	1253	9020
53141.4939	0.073991819	0.171570779	0.278138661	9299	201	8599	1919	6079	4245
53845.4258	0.142263075	0.265648418	0.377407366	10532	1142	7651	3526	4765	5372
72272.51154	0.235577897	0.424345436	0.563648199	9425	5954	3041	9999	1097	9657
64780.39445	0.239407207	0.425209552	0.557889507	7234	5630	2400	8178	981	7691
56926.58565	0.174282156	0.332863511	0.469983283	10420	2522	5281	6558	2156	8291
56866.01563	0.248700001	0.422820913	0.55294449	9466	4460	3463	8738	1307	9741
62394.30322	0.199374967	0.346870724	0.471062331	12446	2108	5860	7219	2289	9698
63249.37755	0.164331126	0.328050094	0.468057174	11546	1980	5196	7081	2287	8934
70310.62155	0.203041341	0.359945065	0.483184385	11002	4361	5165	8432	2729	9195
60247.52084	0.348491301	0.551424302	0.680792251	4353	9418	840	10604	274	8413
56808.56393	0.307589979	0.463848447	0.573341873	6368	6324	2607	8292	1473	7691
56514.67586	0.135015559	0.265103303	0.388348232	12242	886	8536	3719	4207	6767
63908.993	0.322248175	0.472364964	0.577094891	6450	6309	3009	7913	1583	7633
72239.47599	0.364925071	0.543792078	0.652276913	3617	8552	1173	8193	621	6509
65027.63362	0.325750728	0.533788146	0.664220434	5670	9065	1378	9983	551	8030
52690.39904	0.209170348	0.38336978	0.521766076	8682	2913	3036	7027	1131	7769
55607.03125	0.326446745	0.514302373	0.637579555	4596	7717	1101	10057	437	8787
61709.49737	0.340590392	0.52721019	0.651033753	5994	8178	1277	11145	407	9999
81244.65722	0.347618884	0.563412225	0.695048288	5507	12941	977	13316	317	10360
87027.25486	0.415157753	0.62072385	0.725382991	3961	10421	1272	8345	598	6253
57005.88878	0.300936155	0.488208049	0.619564328	6796	6259	1402	10181	398	9597
63957.04137	0.353595472	0.541818924	0.662910367	5450	9041	1469	10384	541	9175
79595.6186	0.526012882	0.711212176	0.804075557	1100	12977	213	8790	103	5920
52268.22649	0.190287917	0.342903807	0.466567303	8517	2761	4199	6132	2092	6944
60166.35175	0.146452468	0.269272816	0.380563977	11756	1511	8687	4185	5353	6373
42448.63304	0.145006374	0.262517034	0.369148094	8856	556	6309	2539	3777	4542
61723.02555	0.308191121	0.506356092	0.633394803	5274	7012	1421	8623	521	7481
53592.12228	0.092153825	0.210682079	0.330707496	9062	551	7454	2463	4609	4383
84223.18948	0.509933701	0.690534875	0.782045672	1367	13285	248	9898	85	7273
61403.94707	0.228906784	0.406001671	0.539930107	9963	4544	3204	9626	1136	10154
57048.80577	0.194866469	0.405727182	0.558653736	6562	4038	2576	6030	1110	5629
70115.16266	0.292653555	0.464405472	0.585353683	7494	6572	2869	9346	1429	8892
75597.34138	0.152379424	0.325881177	0.478217406	14883	3384	7025	9356	3026	10823
61438.46726	0.4829542	0.656168378	0.74304501	1547	7855	716	5632	482	4082
73506.53769	0.236453984	0.406348763	0.538020232	11720	4505	4386	10109	1799	11286
75244.6757	0.1966584	0.361903286	0.484817111	9055	4599	4655	7432	2690	7640
67983.30793	0.252363896	0.45290049	0.597307423	8736	6489	2087	11103	635	10143
75689.23972	0.367475486	0.574146549	0.696122722	4317	11561	837	11293	289	8639
55779.95569	0.101777978	0.225550705	0.353479853	8060	1187	6114	3320	3634	4969
46225.32799	0.113359302	0.199955597	0.27813547	6475	580	5504	1852	4210	2892
69565.17213	0.313676446	0.516419111	0.651949707	6414	9215	1373	12035	441	10272
61972.65625	0.392045383	0.576268516	0.690204853	4111	10525	962	11449	413	9622
60542.80838	0.362055415	0.566533625	0.691040498	4080	8949	899	9418	311	7722
55078.90625	0.217855066	0.378044283	0.507730387	11127	2832	4139	8387	1579	10441
59910.9375	0.182301854	0.334519991	0.462020447	12987	2518	6661	7215	3272	9285
51820.3125	0.257779285	0.424461028	0.550814111	8875	4115	3126	8580	1167	9616
81611.31757	0.314773533	0.521909367	0.655108947	7586	10671	2024	12594	740	10840
53552.9372	0.413249129	0.574520906	0.671820557	2974	7947	1175	7908	664	6662
83107.3478	0.245185372	0.457051444	0.607959361	10795	7509	2877	11821	937	10986
65908.38875	0.411600047	0.588016729	0.692395488	3242	9227	897	9061	383	7493
88031.13919	0.32098458	0.572094749	0.709480155	4418	11849	1080	9774	531	6771
34878.44955	0.432711855	0.632168842	0.733870105	879	4886	265	3738	145	2669
61763.61009	0.25254341	0.412262747	0.534044305	10464	4237	4518	8282	1741	9818
63687.41073	0.340150156	0.480527376	0.574986266	5983	4740	4031	5185	2709	5434
66608.09835	0.160617988	0.313987366	0.445232726	13454	2087	6988	6851	3237	9356
48575.96606	0.203157561	0.371589632	0.51098136	9639	2184	3748	6419	1296	7876
64796.72157	0.39261931	0.588900168	0.703577317	3081	9007	668	9251	232	7568
