# Supplementary material for: Estimation of lung cancer risk using homology-based emphysema quantification in patients with lung nodules
Source: PLoS One. 2019 Jan 22;14(1):e0210720. doi: 10.1371/journal.pone.0210720 (PMC6342309; doi:10.1371/journal.pone.0210720)
Supplement: S3 File — (ZIP) [file pone.0210720.s003.zip › S3_File/final___pt_info.csv]

Diagnosis	Clinical_Information(Sex)	Clinical_Information(Age)	Clinical_Information(Smoking_History3)	Clinical_Information(Brinkman_Index)	Clinical_Information(History_of_Malignancy3)	Imaging_Finding(Emphysema_of_Sur2ing_Area)	Imaging_Finding(Maximum_Diameter_in_Axial_Slices)
benign	M	76	ex	530	T	5	10
primary	F	81	never	0	F	1	28
primary	M	85	ex	600	F	3	21
benign	M	77	ex	2200	T	5	12
benign	M	72	ex	200	T	1	19
benign	F	50	never	0	F	1	18
benign	M	51	current	1220	F	1	12
benign	F	29	ex	180	T	1	19
primary	F	58	never	0	T	1	22
primary	M	62	current	3680	F	1	12
primary	F	83	ex	100	F	3	24
benign	F	43	never	0	F	1	15
benign	F	70	never	0	F	1	23
primary	F	75	never	0	F	1	18
benign	M	81	ex	1000	F	1	11
primary	M	50	ex	1550	T	1	16
benign	F	72	never	0	F	5	11
benign	M	70	current	1350	F	5	14
benign	M	73	ex	600	F	1	16
benign	M	58	ex	1980	F	5	10
benign	M	64	ex	100	T	1	27
primary	F	76	current	1100	F	1	17
primary	M	74	current	930	T	5	22
primary	M	74	ex	1720	F	5	22
benign	M	75	current	1100	T	5	16
primary	M	53	ex	600	T	1	18
primary	M	78	never	0	T	5	28
benign	F	58	never	0	F	1	10
benign	M	84	ex	720	F	1	11
primary	M	51	current	1320	F	1	23
benign	M	59	ex	2040	F	5	15
primary	M	74	ex	1600	F	5	12
primary	M	74	ex	1350	T	1	13
primary	M	76	ex	675	F	3	23
benign	F	69	never	0	F	1	13
primary	M	65	ex	60	F	1	17
primary	M	64	ex	2280	F	5	28
benign	M	62	current	1600	T	1	17
primary	F	67	never	0	F	1	26
primary	M	65	ex	860	F	5	19
primary	M	80	ex	600	F	5	27
benign	F	72	never	0	F	1	15
benign	F	67	never	0	F	1	21
primary	F	64	never	0	F	1	26
benign	F	54	ex	680	F	5	18
benign	M	64	never	0	F	1	24
primary	F	61	never	0	F	1	15
benign	F	80	never	0	F	1	12
primary	M	61	ex	1620	F	1	15
primary	M	75	ex	1100	T	5	12
benign	M	67	current	1880	F	3	13
primary	F	61	ex	1600	F	1	18
benign	F	54	current	1060	F	1	11
primary	M	61	current	860	F	5	29
benign	F	57	current	600	T	1	11
benign	M	62	ex	400	T	1	26
benign	F	61	ex	35	T	1	20
benign	F	71	ex	390	T	1	23
benign	M	71	ex	2460	T	3	12
benign	F	70	never	0	F	1	17
benign	M	69	ex	1920	T	5	12
primary	M	66	ex	240	F	1	26
benign	M	65	current	3680	F	3	16
primary	F	77	ex	900	F	5	16
primary	F	68	never	0	T	1	15
benign	M	47	ex	500	T	1	19
primary	F	82	never	0	F	1	25
benign	M	70	ex	540	T	5	13
primary	F	57	never	0	F	1	16
primary	F	60	never	0	F	1	10
primary	M	63	ex	460	F	1	21
primary	M	84	current	1280	T	5	20
primary	M	82	ex	100	F	1	15
primary	F	85	never	0	F	1	25
primary	F	59	never	0	F	1	21.9
benign	F	64	never	0	F	1	13.7
primary	F	68	never	0	F	1	25
benign	M	79	ex	1040	T	5	18
benign	F	76	ex	1500	F	1	11
primary	M	66	current	2760	F	5	29
benign	M	45	ex	160	F	1	11.9
benign	M	82	ex	2400	F	1	17.2
primary	F	79	ex	940	F	1	10.2
benign	M	81	ex	3540	T	5	14.3
benign	F	19	never	0	F	1	20.8
benign	M	71	ex	660	F	5	21
benign	M	83	ex	750	F	5	29
benign	F	80	never	0	F	3	15.8
benign	M	79	ex	580	F	5	13.3
primary	F	78	never	0	T	1	21.4
benign	F	75	never	0	F	1	16
primary	F	57	never	0	F	5	16
benign	M	80	ex	800	F	1	12
primary	F	66	never	0	F	1	15
primary	M	74	current	1620	T	5	13
primary	M	70	ex	2000	T	5	16
benign	M	81	ex	2520	F	5	23.2
primary	M	62	current	1320	F	1	20
benign	F	64	never	0	F	1	10
benign	F	64	never	0	F	1	20
benign	M	64	ex	2700	F	1	19.3
benign	F	72	never	0	F	1	17.7
benign	M	61	ex	800	T	1	19.9
benign	M	65	never	0	F	1	11.9
benign	M	72	current	1200	F	5	16
benign	F	88	never	0	T	1	13
benign	M	81	never	0	T	1	11
benign	F	48	never	0	T	1	12
benign	M	69	ex	1760	F	5	18
benign	F	31	never	0	F	1	17
benign	M	70	ex	2520	F	5	19
benign	M	81	ex	1000	T	5	26
primary	M	75	current	1200	F	3	23.6
benign	F	77	never	0	F	1	14
benign	F	38	never	0	T	1	14
benign	F	52	never	0	F	1	15
benign	F	80	never	0	T	1	13
benign	M	79	current	1200	F	5	20
benign	M	68	ex	900	F	1	12
primary	M	62	current	840	F	3	20.3
primary	F	81	never	0	T	1	22.5
primary	F	60	never	0	F	1	12.1
benign	M	78	ex	1000	F	5	27.3
benign	F	47	never	0	F	1	13.7
benign	F	38	never	0	T	1	14.5
primary	M	60	ex	3040	T	3	20.8
primary	F	61	never	0	F	1	26.2
benign	M	74	ex	2000	F	5	12.1
benign	M	26	never	0	F	1	29.2
benign	F	40	current	200	F	1	10.3
benign	M	31	ex	200	T	1	29
benign	F	72	never	0	T	1	29.8
benign	M	76	current	840	F	5	26
benign	F	64	never	0	T	1	21.3
primary	M	64	ex	340	F	1	17.2
benign	M	84	ex	640	T	1	28.5
primary	M	75	ex	570	T	1	10.4
benign	F	66	never	0	F	1	19.1
benign	F	70	ex	200	F	1	25.6
benign	M	82	ex	3180	F	5	18.1
benign	M	63	ex	1600	F	3	13.8
primary	M	45	never	0	F	1	15.3
primary	F	67	never	0	F	1	16.3
benign	F	61	never	0	F	1	23.3
primary	M	61	never	0	F	1	14.4
benign	M	70	ex	800	T	1	10.1
primary	M	45	never	0	F	1	28.5
primary	F	74	never	0	F	1	24.7
benign	M	68	ex	1600	F	1	19.2
benign	M	67	ex	460	F	1	29.8
primary	M	76	ex	800	F	1	11.9
benign	M	68	ex	1600	T	5	14.3
benign	F	71	never	0	F	1	16.2
primary	M	69	current	880	T	5	12.2
benign	F	56	never	0	T	1	10.3
primary	F	44	current	500	F	1	10.1
benign	F	75	never	0	F	1	10.4
benign	F	80	ex	300	T	3	10.7
primary	M	75	ex	560	T	1	22.2
benign	M	69	never	0	F	1	10.7
benign	M	59	ex	600	F	1	12.1
primary	F	60	never	0	F	1	11.2
primary	M	79	ex	600	F	1	22.5
benign	F	57	never	0	T	1	26
primary	M	70	ex	800	T	1	16.3
primary	M	76	ex	3900	F	5	23.6
benign	F	83	never	0	T	1	11.2
primary	M	78	ex	3000	F	1	17
primary	F	64	never	0	T	1	18.6
primary	M	62	ex	1920	F	5	18
primary	M	59	current	800	F	5	12.5
primary	F	61	never	0	F	1	16.1
primary	F	69	ex	340	F	3	29.4
primary	M	62	current	1260	F	5	21.3
benign	F	62	never	0	F	1	10
benign	M	73	ex	600	F	5	11.9
benign	F	60	ex	720	F	5	10.7
primary	F	59	never	0	F	1	24.1
benign	F	63	never	0	T	1	23.9
primary	M	71	ex	2000	T	5	11.6
primary	M	81	ex	1720	T	5	21.6
primary	M	85	ex	1200	T	1	18
benign	M	83	ex	800	T	5	27.1
primary	F	62	never	0	F	1	24.7
benign	M	56	ex	460	F	1	11
benign	M	78	ex	780	F	5	16.4
primary	M	71	never	0	F	1	23.3
benign	M	60	current	1200	F	5	16.4
benign	F	72	never	0	F	1	20.2
benign	M	70	ex	1290	T	1	10.9
benign	F	69	never	0	F	1	27.5
benign	M	71	ex	420	F	1	11.7
benign	M	74	never	0	T	1	17.1
primary	M	79	current	1400	T	1	30
benign	M	40	ex	300	F	1	24.7
primary	F	63	current	660	F	5	16.3
benign	M	72	current	1900	F	5	10.2
primary	F	80	never	0	F	1	10.7
benign	F	74	ex	300	T	1	13.7
primary	M	66	ex	30	F	1	29.3
benign	M	84	ex	600	T	5	13.3
primary	M	81	ex	1500	F	1	27.9
benign	F	68	ex	460	T	1	10.8
benign	F	77	never	0	T	1	20.2
benign	M	67	current	1000	F	5	16
primary	M	68	current	2350	F	5	29.2
benign	M	63	never	0	F	1	12.3
primary	M	78	ex	1200	T	3	23.5
primary	F	67	never	0	F	1	10.1
primary	M	73	ex	2000	T	5	20.9
benign	F	83	current	230	F	1	16.8
primary	F	73	never	0	F	1	16.7
benign	M	79	never	0	F	1	16.7
primary	M	74	ex	440	T	1	26.2
primary	F	41	ex	25	F	1	13.9
benign	F	54	current	510	F	1	28.3
benign	F	65	never	0	T	1	18.1
benign	F	57	never	0	F	1	10
benign	F	59	never	0	F	1	10.5
primary	M	71	ex	800	F	1	13.5
benign	F	71	never	0	T	1	11.1
primary	F	78	never	0	F	1	24.9
primary	F	72	never	0	F	1	13.4
benign	F	79	ex	1000	T	1	13.4
benign	F	61	ex	300	F	1	13.9
primary	F	56	never	0	F	1	18
benign	F	31	current	200	T	1	20.3
benign	M	65	current	1800	F	5	12
primary	F	48	never	0	F	1	19.8
primary	F	61	never	0	F	1	12.8
primary	F	59	ex	570	F	5	15.2
benign	F	54	never	0	F	1	20.1
primary	F	66	never	0	F	1	17.1
primary	F	70	never	0	F	1	10.1
benign	M	71	current	900	F	5	15.4
primary	M	74	ex	900	T	1	10.5
benign	M	64	ex	600	F	1	13.3
benign	M	78	ex	400	F	1	15.4
primary	M	73	current	3300	T	1	18.1
primary	F	61	never	0	F	1	14.8
benign	M	72	never	0	T	1	10.4
benign	F	59	current	150	F	5	20.7
primary	F	70	never	0	T	1	23.7
primary	M	54	current	1400	F	5	24.5
primary	F	40	never	0	F	1	28.2
benign	M	78	ex	675	F	5	15.8
benign	M	76	current	320	F	1	12
benign	M	74	ex	1000	F	5	30
primary	F	54	never	0	F	1	24
benign	M	65	ex	1050	F	1	19.4
primary	F	73	never	0	F	1	19.4
benign	M	83	ex	600	F	1	18
benign	M	47	current	1350	F	1	25.2
benign	M	73	ex	1300	F	1	30
benign	M	59	current	1600	F	1	15.1
primary	F	60	current	800	F	1	24.7
primary	F	79	current	2360	F	1	12.8
benign	F	54	never	0	F	1	26.4
primary	M	71	never	0	T	1	10
benign	M	59	ex	400	F	1	16
benign	F	80	never	0	F	1	14
primary	F	58	never	0	T	1	20.7
benign	F	71	never	0	F	1	13.1
primary	F	65	never	0	T	1	27.6
benign	M	30	never	0	F	1	11.3
primary	F	52	never	0	F	1	29.6
benign	F	25	never	0	F	1	14.2
primary	F	78	never	0	F	1	10.4
benign	M	82	ex	700	F	1	17.3
primary	F	74	never	0	F	1	25.9
primary	M	76	current	1800	F	1	21.5
benign	M	51	never	0	T	1	12.7
benign	F	72	never	0	F	1	12.5
primary	M	65	ex	600	F	1	16.4
primary	M	78	ex	1000	T	5	31.4
primary	M	78	current	2110	T	5	21.6
primary	M	77	ex	600	F	1	29.2
benign	M	73	current	4600	T	1	16.9
primary	M	52	current	930	F	1	22.7
primary	M	80	ex	2200	F	1	19.1
benign	M	64	current	1800	F	1	34.5
primary	M	59	ex	760	F	1	20.4
benign	M	65	ex	1400	F	3	10
benign	F	55	ex	240	F	1	10
benign	F	69	never	0	F	1	22.4
benign	F	60	never	0	F	1	10.9
primary	M	65	ex	1600	F	5	17.6
benign	F	76	never	0	T	1	11.3
primary	M	79	current	2400	F	3	20.8
primary	M	75	never	0	F	1	22
benign	M	42	ex	300	F	1	48.7
primary	M	71	ex	3000	T	5	18.9
benign	F	38	never	0	F	1	19.6
benign	F	75	current	1100	F	1	12.8
primary	M	67	current	1880	F	1	11.7
benign	F	29	never	0	F	1	17.8
benign	F	57	never	0	F	1	15
primary	F	82	never	0	T	1	23.4
benign	M	59	ex	1500	F	5	55.8
primary	F	74	never	0	F	1	32.9
benign	M	56	ex	1240	F	1	19.8
benign	F	57	ex	100	F	1	10
primary	F	47	current	540	F	5	32.3
primary	F	59	never	0	F	1	21.2
benign	M	59	ex	300	T	1	14.9
benign	M	59	ex	240	T	1	21.4
primary	F	76	never	0	F	1	41.7
primary	M	63	current	2150	F	1	50.7
benign	F	68	never	0	T	1	21.3
benign	M	84	ex	2000	F	5	23.5
benign	F	65	ex	200	T	1	19.9
benign	M	58	never	0	T	1	11.1
benign	M	75	current	1140	T	3	25
primary	F	84	ex	300	F	3	20.5
primary	M	60	never	0	F	1	34.5
benign	F	79	never	0	F	1	10
primary	M	71	ex	2400	F	1	28.9
benign	M	67	never	0	T	1	44.6
primary	M	68	ex	2940	F	1	14.1
primary	M	69	never	0	F	1	21.1
primary	M	79	current	1746	F	1	13.9
primary	F	76	never	0	F	1	29.2
primary	M	67	current	940	T	3	35.2
primary	F	57	ex	115	T	1	16.6
primary	M	70	ex	2520	T	1	30.3
primary	M	82	ex	750	F	1	32.6
primary	M	58	ex	2100	F	1	22
primary	F	77	never	0	F	1	24.2
benign	M	70	ex	100	F	1	21.5
primary	M	78	current	1680	T	1	13.8
primary	M	73	never	0	F	1	30.3
primary	F	40	never	0	F	1	32.1
primary	F	66	never	0	T	1	12.5
primary	M	76	ex	2800	F	3	39.8
benign	M	73	ex	800	F	1	16.1
primary	M	64	ex	680	F	3	12.2
primary	M	68	ex	880	F	3	33.3
primary	M	71	current	1000	T	3	20.8
benign	M	74	ex	2000	T	5	11.6
primary	M	57	current	810	F	1	22.3
benign	F	80	never	0	F	3	12.4
benign	M	73	ex	30	T	3	29.8
primary	M	76	ex	20	T	1	10.5
primary	M	69	ex	640	F	1	16.2
primary	M	79	ex	1200	F	3	22.8
benign	F	45	never	0	T	1	10.2
primary	M	70	ex	1200	F	5	26.2
benign	M	76	ex	1960	F	5	19.3
primary	F	66	never	0	F	1	10
benign	M	72	never	0	T	1	18.5
primary	M	78	ex	1680	F	1	16
benign	M	78	never	0	T	1	11.9
primary	F	70	never	0	F	1	26.3
benign	M	59	ex	1320	F	5	19.7
primary	F	65	never	0	F	1	25.6
primary	M	65	current	900	T	5	43.1
benign	M	57	current	780	F	1	10
primary	F	67	never	0	F	1	71.6
benign	M	82	ex	1200	T	5	17.1
primary	F	74	ex	1000	T	3	28.7
benign	M	63	never	0	F	1	51.6
primary	F	59	never	0	F	1	10
benign	M	66	current	200	F	3	14.4
benign	F	69	never	0	F	1	10
primary	M	62	ex	1400	F	5	29.6
primary	F	60	never	0	F	1	20.6
primary	F	59	never	0	T	1	25.3
primary	F	72	never	0	F	1	25
benign	F	72	ex	60	F	1	24.7
primary	M	79	ex	1200	F	1	14.4
primary	F	78	ex	1400	F	5	16.6
primary	F	54	never	0	T	1	10
benign	F	55	never	0	F	1	18.9
primary	F	68	never	0	F	1	33
primary	F	77	ex	100	F	1	10
benign	F	80	never	0	F	1	12.2
benign	M	74	ex	2520	F	1	33.8
primary	F	61	never	0	F	1	29.1
primary	M	68	ex	1600	F	5	14.8
benign	F	73	never	0	F	1	23.1
primary	F	76	ex	600	F	1	14.9
benign	F	80	ex	1740	F	1	10
benign	M	77	current	1180	T	3	10
primary	M	79	current	900	F	5	33.8
benign	M	84	ex	20	F	1	20.6
benign	M	29	ex	160	T	1	42.5
primary	M	75	ex	2240	T	1	24.5
benign	M	56	never	0	F	1	30.9
benign	F	73	never	0	T	1	15
benign	F	72	never	0	F	1	29.2
benign	F	26	never	0	F	1	47.3
primary	M	74	never	0	F	1	51.1
benign	F	83	never	0	F	1	10
primary	F	64	ex	1.5	T	1	27.3
primary	F	86	current	300	F	1	33.8
primary	M	61	current	400	F	1	14.1
benign	M	74	ex	800	F	5	10
benign	F	62	never	0	F	1	24.8
benign	F	76	never	0	T	1	10
primary	M	57	current	2400	F	5	39.9
primary	M	68	current	1290	F	1	41.6
primary	M	81	ex	1000	F	3	41
primary	F	72	ex	560	F	1	30.4
benign	F	73	never	0	F	1	10
benign	M	64	ex	2460	F	3	10.4
benign	M	61	never	0	F	1	10.4
primary	M	77	ex	1040	F	5	31.4
benign	M	66	ex	1800	T	1	48.5
primary	M	84	current	1240	F	5	36.8
benign	F	51	never	0	F	1	10.6
primary	F	77	ex	900	T	1	31.3
primary	F	59	never	0	F	1	13.6
primary	F	57	never	0	F	1	36
primary	M	61	current	1410	F	5	21.4
benign	M	77	ex	900	T	5	54.6
primary	M	84	ex	600	T	1	26.4
primary	F	58	never	0	T	1	10.2
benign	M	52	ex	1980	F	1	14.4
benign	M	63	current	2000	F	1	10
primary	F	78	current	520	F	1	39.2
benign	F	73	never	0	F	1	37.6
primary	M	94	ex	20	F	1	47.6
benign	M	67	ex	2000	F	5	10
benign	F	50	never	0	F	1	10
primary	M	73	ex	1000	F	1	49.6
benign	M	62	ex	2820	F	5	32.4
benign	F	75	never	0	F	1	45.4
primary	M	59	current	1560	F	5	28.1
primary	F	55	ex	460	F	1	13
benign	M	40	current	800	T	1	24.5
primary	M	64	current	1000	T	5	23.2
benign	M	75	never	0	T	1	21.4
primary	M	70	never	0	F	1	32.2
primary	M	79	ex	2120	F	5	45.8
benign	F	88	never	0	F	1	13
primary	F	86	never	0	F	1	28.5
primary	M	76	current	1000	T	3	15.5
benign	F	61	never	0	F	1	36.9
benign	F	77	never	0	F	1	40.2
primary	M	74	ex	820	F	1	44.9
benign	F	62	never	0	F	1	10
benign	M	55	current	1050	F	3	37.2
primary	M	60	current	880	F	5	42.1
benign	F	49	ex	400	F	1	23.2
benign	M	59	ex	1200	F	1	10
benign	F	64	never	0	F	1	36.4
primary	F	83	never	0	F	1	23
benign	F	72	never	0	F	1	29.1
benign	F	77	never	0	T	1	34.9
primary	M	74	current	1100	F	1	10.2
primary	F	59	never	0	T	1	28.5
primary	F	72	never	0	T	1	52.4
primary	M	82	ex	1000	F	1	33.1
benign	F	82	never	0	F	1	10.1
primary	M	65	current	1380	F	1	35.5
primary	M	79	ex	1500	T	1	11.8
primary	F	63	never	0	F	1	18.2
benign	F	51	never	0	T	1	28.4
benign	F	74	never	0	F	1	11.7
benign	M	93	never	0	F	1	11.3
benign	M	68	ex	900	F	5	14.8
primary	M	54	ex	200	T	1	24.9
primary	F	82	never	0	T	1	27.3
primary	M	62	current	1640	F	5	64
primary	F	55	never	0	F	1	31.6
benign	F	64	never	0	F	1	13.2
primary	M	75	ex	2820	F	3	38.6
benign	M	77	ex	300	F	1	13.6
primary	M	66	current	800	T	3	22
primary	M	58	ex	690	F	1	14
primary	M	58	current	2000	F	1	17.6
benign	F	63	ex	130	T	5	22.8
primary	M	63	ex	700	T	1	22.3
benign	F	63	never	0	F	1	15
benign	M	71	current	1060	F	5	10
primary	M	82	never	0	F	1	34.5
primary	M	75	ex	2080	F	3	10.6
benign	M	30	never	0	F	1	13.6
benign	M	63	ex	1480	F	1	13.9
benign	M	76	ex	1100	F	1	10
benign	M	59	ex	300	F	1	28.6
benign	F	77	never	0	T	1	31.8
primary	F	61	current	820	F	5	46.5
primary	M	87	ex	1200	F	3	33
benign	M	72	current	1000	F	5	28.4
primary	M	76	ex	80	F	5	33.1
benign	F	54	never	0	F	1	10.1
benign	M	48	ex	520	F	1	17.6
primary	F	66	never	0	F	1	34.3
primary	M	62	current	840	F	5	17.1
primary	M	74	ex	900	T	3	19.9
primary	F	74	never	0	F	1	34.6
primary	F	71	never	0	F	1	15.6
benign	F	79	never	0	F	1	47.2
primary	F	82	never	0	F	1	26.6
primary	F	65	never	0	F	1	22.6
benign	F	38	never	0	F	1	22.5
benign	M	63	ex	1280	F	5	19.2
primary	M	73	current	1060	F	3	28.2
benign	F	43	never	0	F	1	26.1
benign	M	64	ex	210	F	1	26.6
primary	M	75	current	1100	F	3	46.6
primary	M	75	ex	1880	F	5	68.8
benign	M	85	ex	1760	F	1	10
benign	F	76	never	0	F	1	14.2
primary	F	73	never	0	F	1	18.7
primary	M	66	ex	560	F	1	16.2
primary	F	83	ex	2040	F	1	37.4
benign	F	66	never	0	F	3	36.6
primary	F	42	ex	80	F	1	28.7
primary	F	50	never	0	T	1	13.5
benign	F	51	never	0	F	1	12.9
benign	M	72	never	0	T	1	28.7
primary	M	72	ex	360	F	1	29.4
primary	F	64	ex	110	F	1	34.5
benign	M	77	current	1740	F	1	10.7
primary	M	61	never	0	F	1	12.2
benign	F	74	never	0	F	1	21.9
primary	F	76	never	0	F	1	14.9
benign	F	46	current	520	F	1	24.1
primary	F	67	never	0	F	1	32.5
benign	M	37	never	0	F	1	24.7
primary	M	83	ex	600	F	1	39.8
primary	F	71	never	0	F	1	49.3
benign	F	88	never	0	F	1	24.3
benign	M	39	current	380	F	1	20
primary	F	54	current	580	F	3	10.3
primary	M	74	current	1080	F	3	36.2
primary	F	67	never	0	F	1	13.2
primary	M	68	current	800	F	3	32.2
primary	F	69	current	250	F	1	18.8
primary	M	83	never	0	F	5	40.7
primary	M	72	ex	1200	F	1	12.2
primary	F	78	never	0	F	1	22.6
benign	F	69	never	0	F	1	10
benign	F	69	never	0	F	1	20
primary	F	69	never	0	F	1	36.9
primary	M	68	ex	300	F	1	23.5
primary	M	79	current	600	T	1	35.1
primary	F	61	ex	75	F	1	19.1
benign	M	83	ex	555	F	1	19
benign	M	62	current	840	F	1	15.7
primary	F	71	never	0	F	1	25
benign	M	31	never	0	T	1	22.5
primary	F	56	never	0	T	1	17.8
primary	M	76	ex	4800	F	1	23.5
primary	M	51	ex	300	F	1	27.2
benign	M	44	ex	320	F	1	15
benign	F	67	ex	150	F	1	10.2
primary	F	58	ex	487	F	1	19.9
primary	M	86	ex	800	F	5	46.7
benign	M	67	ex	450	F	1	14.3
primary	M	77	ex	1280	F	1	48.8
benign	M	52	ex	620	F	1	19.1
primary	M	73	ex	820	F	3	30.8
primary	F	67	never	0	F	1	34.2
benign	M	65	ex	2100	F	3	26.5
benign	M	47	current	270	F	1	3
primary	M	79	ex	1740	F	1	21.6
primary	F	67	never	0	F	1	25.7
benign	M	74	ex	120	F	5	20.3
primary	F	75	ex	150	T	1	20.6
benign	F	44	ex	3	F	1	13.7
benign	M	81	never	0	T	1	13
primary	F	59	ex	125	F	1	13.9
benign	M	49	current	560	F	5	19.9
primary	M	81	ex	1040	T	3	29.3
benign	M	44	current	720	F	1	23.2
benign	M	83	never	0	F	1	17.9
benign	M	56	current	1440	F	1	18.8
benign	F	67	never	0	F	1	39.6
benign	M	36	ex	340	F	1	12.6
benign	M	75	ex	720	F	5	12.6
benign	M	70	ex	810	F	1	19.7
benign	F	36	never	0	F	1	21.3
benign	F	37	never	0	F	1	10.8
